# Supplementary material for: Immune response and endocytosis pathways are associated with the resilience against Alzheimer’s disease
Source: Transl Psychiatry. 2020 Sep 29;10:332. doi: 10.1038/s41398-020-01018-7 (PMC7524800; doi:10.1038/s41398-020-01018-7)
Supplement: Supplementary file 1 — Supplementary Tables [file 41398_2020_1018_MOESM1_ESM.xlsx]

## Sheet: Table S1
Description of 29 loci associated with AD from GWAS - IGAP Stage 2													Study in which association was genome-wide significant
CHR	POSITION	SNP	A1	A2	CLOSEST GENE	CULPRIT GENE	MAF	BETA	SE	OR	PVALUE	STUDY	BETA ORIG	P ORIG	STUDY ORIG
1	207802552	rs4844610	A	C	CR1	CR1	0.1868	0.1569	0.0155	1.16988	3.601e-24	Kunkle et al., 2019	0.1569	3.601e-24	Kunkle et al., 2019
2	127892810	rs6733839	C	T	BIN1	NA	0.4067	-0.1814	0.013	0.834102	2.05e-44	Kunkle et al., 2019	-0.1814	2.05e-44	Kunkle et al., 2019
2	233981912	rs10933431	C	G	INPP5D	NA	0.2226	0.0939	0.0159	1.09845	3.423e-09	Kunkle et al., 2019	0.0939	3.423e-09	Kunkle et al., 2019
4	11711232	rs13113697	T	G	HS3ST1	NA	0.2843	0.0529	0.0134	1.05432	7.71e-05	Kunkle et al., 2019	0.0676587	2.86e-08	Desikan et al., 2015
5	88223420	rs190982	A	G	MEF2C	NA	0.3895	0.0609	0.013	1.06279	2.844e-06	Kunkle et al., 2019	0.0725707	3.2e-08	Lambert et al., 2013
6	32578530	rs9271192	A	C	HLA-DRB1	NA	0.2703	-0.0962	0.0145	0.908282	3.666e-11	Kunkle et al., 2019	-0.0962	3.67e-11	Kunkle et al., 2019
6	47431284	rs9473117	A	C	CD2AP	NA	0.2802	-0.0873	0.0135	0.916402	1.163e-10	Kunkle et al., 2019	-0.0873	1.16e-10	Kunkle et al., 2019
7	37841534	rs2718058	A	G	NME8	NA	0.3555	0.0638	0.0125	1.06588	3.368e-07	Kunkle et al., 2019	0.0725707	4.8e-09	Lambert et al., 2013
7	100091795	rs12539172	C	T	ZCWPW1	PILRA	0.3028	0.0823	0.0134	1.08578	9.258e-10	Kunkle et al., 2019	0.0823	9.258e-10	Kunkle et al., 2019
7	143107876	rs11762262	C	T	EPHA1	NA	0.1973	0.0996	0.0156	1.10473	1.524e-10	Kunkle et al., 2019	0.0996	1.524e-10	Kunkle et al., 2019
8	27219987	rs73223431	C	T	PTK2B	NA	0.3669	-0.0962	0.0128	0.908282	6.297e-14	Kunkle et al., 2019	-0.0962	6.297e-14	Kunkle et al., 2019
8	27467686	rs9331896	C	T	CLU	NA	0.3873	-0.132	0.013	0.876341	4.634e-24	Kunkle et al., 2019	-0.132	4.634e-24	Kunkle et al., 2019
10	11720308	rs7920721	A	G	ECHDC3	NA	0.3897	-0.0757	0.0127	0.927094	1.8e-11	Kunkle et al., 2019	-0.0757	1.8e-11	Kunkle et al., 2019
11	47380340	rs3740688	T	G	CELF1	NA	0.4476	0.0887	0.0123	1.09275	5.462e-13	Kunkle et al., 2019	0.0887	5.462e-13	Kunkle et al., 2019
11	59936926	rs7933202	A	C	MS4A6A	NA	0.3912	0.113	0.0125	1.11963	1.913e-19	Kunkle et al., 2019	0.113	1.913e-19	Kunkle et al., 2019
11	85868640	rs3851179	C	T	PICALM	NA	0.359	0.1304	0.0126	1.13928	6.032e-25	Kunkle et al., 2019	0.1304	6.032e-25	Kunkle et al., 2019
11	121435587	rs11218343	C	T	SORL1	NA	0.0401	-0.2203	0.0315	0.802278	2.883e-12	Kunkle et al., 2019	-0.2203	2.883e-12	Kunkle et al., 2019
14	53391680	rs17125924	A	G	FERMT2	NA	0.0926	-0.1279	0.0211	0.879941	1.424e-09	Kunkle et al., 2019	-0.1279	1.424e-09	Kunkle et al., 2019
14	92932828	rs12881735	C	T	SLC24A4	NA	0.2211	-0.0861	0.0149	0.917502	7.354e-09	Kunkle et al., 2019	-0.0861	7.354e-09	Kunkle et al., 2019
15	59045774	rs593742	A	G	ADAM10	NA	0.2951	0.0725707	0.0134	1.07527	6.8e-09	Kunkle et al., 2019	0.0725707	6.8e-09	Kunkle et al., 2019
16	19808163	rs7185636	C	T	IQCK	NA	0.1802	-0.085	0.0159	0.918512	2.4e-08	Kunkle et al., 2019	-0.085	2.4e-08	Kunkle et al., 2019
16	81942028	rs72824905	C	G	PLCG2	PLCG2	0.0077	0.2701	0.1017	1.3101	0.007922	Kunkle et al., 2019	0.385663	5.38e-10	Sims et al., 2017
17	44353222	rs2732703	T	G	KANSL1	NA	0.1478	0.0687	0.0258	1.07111	0.00789	Kunkle et al., 2019	0.314711	5.8e-09	Jun et al., 2016
17	61538148	rs138190086	A	G	ACE	NA	0.0199	0.262364	0.0482	1.3	5.3e-09	Kunkle et al., 2019	0.262364	5.3e-09	Kunkle et al., 2019
19	1056492	rs3752246	C	G	ABCA7	ABCA7	0.1823	-0.1363	0.0167	0.872581	3.062e-16	Kunkle et al., 2019	-0.1363	3.062e-16	Kunkle et al., 2019
19	45411941	rs429358	C	T	APOE	APOE	0.2159	1.2017	0.0189	3.32577	1,17e-881	Kunkle et al., 2019	1.2017	1,17e-881	Kunkle et al., 2019
19	45412079	rs7412	C	T	APOE	APOE	0.9264	0.4673	0.0305	1.59568	6.401e-53	Kunkle et al., 2019	0.4673	6.401e-53	Kunkle et al., 2019
20	54997568	rs6024870	A	G	CASS4	NA	0.0875	-0.1229	0.0223	0.884352	3.463e-08	Kunkle et al., 2019	-0.1229	3.463e-08	Kunkle et al., 2019
21	28156856	rs2830500	A	C	ADAMST1	NA	0.3079	-0.0714	0.0133	0.931089	2.6e-08	Kunkle et al., 2019	-0.0714	2.6e-08	Kunkle et al., 2019
Abbreviations: CHR, chromosome; POSITION, genomic position according to GRCh37; SNP, variant identifier; A1, tested allele; A2, other allele; CLOSEST GENE, closest gene; CULPRIT GENE, gene affected by the variant; MAF, minor allele frequency; BETA, effect-size (log of odds ratio) of the variant with respect to the minor allele from Kunkle et al. 2019; SE, standard error of the log odds ratio from…

## Sheet: Table S2
VARIANT-GENE MAPPING
CHR	POS	GENES and WEIGHTS
1	207802552	CR1
2	127892810	GPR17:0.25	ERCC3:0.25	BIN1:0.5
2	233981912	INPP5D
3	57226150	HESX1
4	11711232	HS3ST1
5	88223420	MEF2C
6	32578530	TAP2:0.025641025641	AGER:0.0512820512821	PSMB9:0.025641025641	C6orf10:0.025641025641	MICB:0.0512820512821	HLA-DRA:0.0512820512821	TNXB:0.025641025641	HLA-DQB1:0.0512820512821	C4A:0.0512820512821	C4B:0.025641025641	HLA-DQB2:0.025641025641	C2:0.025641025641	PPT2-EGFL8:0.025641025641	HLA-DOB:0.025641025641	HLA-DRB1:0.0512820512821	HLA-DRB5:0.0512820512821	BTNL2:0.025641025641	PBX2:0.025641025641	BRD2:0.025641025641	NOTCH4:0.025641025641	PRRT1:0.025641025641	HLA-DQA1:0.0512820512821	AGPAT1:0.0512820512821	PSMB8:0.025641025641	HLA-DPA1:0.025641025641	VPS52:0.025641025641	RNF5:0.025641025641	GPSM3:0.025641025641	HLA-DQA2:0.025641025641	EGFL8:0.025641025641
6	47431284	GPR111:0.333333333333	CD2AP:0.666666666667
7	37841534	NME8
7	100091795	PILRA
7	143107876	FAM131B:0.142857142857	ARHGEF35:0.142857142857	EPHA1:0.285714285714	OR2A7:0.142857142857	TAS2R60:0.142857142857	ZYX:0.142857142857
7	145950029	CNTNAP2
8	27219987	SCARA3:0.2	EPHX2:0.1	CCDC25:0.1	TRIM35:0.1	PTK2B:0.2	CHRNA2:0.1	CLU:0.2
8	27467686	SCARA3:0.125	EPHX2:0.125	CCDC25:0.125	TRIM35:0.125	PTK2B:0.125	CHRNA2:0.125	CLU:0.25
10	11720308	ECHDC3
11	47380340	MADD:0.0909090909091	MTCH2:0.0909090909091	ZNF652:0.0909090909091	NUP160:0.0909090909091	CELF1:0.0909090909091	RAPSN:0.0909090909091	GNGT2:0.0909090909091	PHOSPHO1:0.0909090909091	PSMC3:0.0909090909091	PTPMT1:0.0909090909091	NR1H3:0.0909090909091
11	59936926	MS4A2:0.1	TCN1:0.1	MS4A6A:0.2	MS4A6E:0.1	MS4A4A:0.2	OSBP:0.1	MS4A3:0.1	MS4A4E:0.1
11	85868640	C11orf73:0.25	PICALM:0.5	SYTL2:0.25
11	121435587	SORL1
14	53391680	FERMT2:0.333333333333	STYX:0.333333333333	PSMC6:0.333333333333
14	92932828	SLC24A4:0.4	RIN3:0.4	LGMN:0.2
15	59045774	ADAM10:0.4	SLTM:0.2	FAM63B:0.2	RNF111:0.2
15	63569902	RAB8B:0.25	APH1B:0.25	TPM1:0.25	LACTB:0.25
16	19808163	IQCK:0.333333333333	DEF8:0.333333333333	GPRC5B:0.333333333333
16	31133100	KAT8:0.0769230769231	ITGAX:0.0769230769231	STX1B:0.0769230769231	PRSS53:0.0769230769231	STX4:0.0769230769231	RNF40:0.0769230769231	ZNF668:0.0769230769231	HSD3B7:0.0769230769231	C16orf93:0.0769230769231	BCKDK:0.0769230769231	ZNF646:0.0769230769231	PRSS8:0.0769230769231	PRSS36:0.0769230769231
16	81942028	PLCG2
17	44353222	KANSL1
17	47297297	ABI3
17	61538148	CD79B:0.5	PSMC5:0.5
18	56189459	ALPK2
19	1056244	ABCA7
19	1056492	ABCA7
19	45411941	APOE
19	45412079	APOE
19	46241841	EML2:0.2	FBXO46:0.2	DMWD:0.2	DMPK:0.2	C19orf83:0.2
20	54997568	FAM209B:0.2	RTFDC1:0.2	CSTF1:0.4	CASS4:0.2
21	28156856	ADAMST1
CHR, chromosome; POS, genomic position according to GRCh37; GENES and WEIGHTS, each gene annotated with the variant with the respective weight. The sum of all the weights for each variant is 1.

## Sheet: Table S3
Mapping of gene-sets from pathway analysis of Kunkle et al. 2019
KUNKLE ET AL. (2019)			SELECTED PATHWAYS
Pathway	No. of genes in pathway	Pathway description	Immune system	Endocytosis	Beta-amyloid metabolism	Cholesterol/lipid dysfunction	Angiogenesis
GO:65005	20	Protein-lipid complex assembly				X
GO:1902003	10	Regulation of A-beta formation			X
GO:32994	39	Protein-lipid complex				X
GO:1902991	12	Regulation of amyloid precursor protein catabolic process			X
GO:43691	17	Reverse cholesterol transport				X
GO:71825	35	Protein-lipid complex subunit oranization				X
GO:34377	18	Plasma lipoprotein particle assembly				X
GO:48156	10	Tau protein binding			X
GO:2253	382	Activation of immune system	X

## Sheet: Table S4
Mapping of gene-sets from Gene Ontology (GO) annotations
GENE ONTOLOGY (GO TERMS)			SELECTED PATHWAYS
Superterm		GO Term (Biological process)	Immune system	Endocytosis	Beta-amyloid metabolism	Cholesterol/lipid metabolism	Angiogenesis
Angiogenesis		GO:0001525					X
Beta-amyloid metabolic process		GO:0050435			X
Cholesterol metabolic process		GO:0008203				X
Cholesterol transport		GO:0030301				X
Endocytosis		GO:0006897		X
Immune system process		GO:0002376	X

## Sheet: Table S5
Mapping of gene-sets from DAVID tool for functional annotation and clustering
DAVID FUNCTIONAL CLUSTERING			SELECTED PATHWAYS
Annotation cluster			Immune system (immune,complement,antigen,t cell)	Endocytosis (endocytosis,proteasome,proteasomal)	Beta-amyloid metabolism (beta-amyloid,alzheimer,amyloidosis)	Cholesterol/lipid dysfunction (cholesterol,lipid,protein-lipid)	Angiogenesis (angiogenesis,vascular)
1			X
2			X
3
4				X
5					X
6			X
7				X
8			X
9
10
11
12
To assign a pathway to clusters, we considered the most repetitive term within the cluster term. Then, we used a set of keyworks (in parentheses above) for each pathway to map the clusters to pathways

## Sheet: Table S6
Description of the 12 clusters obtained with unsupervised functional clustering with DAVID
Annotation Cluster 1	Enrichment Score: 7.1424759428589315
Category	Term	Count	%	PValue	Genes	List Total	Pop Hits	Pop Total	Fold Enrichment	Bonferroni	Benjamini	FDR
UP_KEYWORDS	MHC II	9	7.2	3.21232e-14	HLA-DQB1, HLA-DQB2, HLA-DRB1, HLA-DRB5, HLA-DPA1, HLA-DQA2, HLA-DOB, HLA-DQA1, HLA-DRA	125	17	20581	87.1666	6.8342e-12	6.8342e-12	4.06342e-11
GOTERM_BP_DIRECT	GO:0002504~antigen processing and presentation of peptide or polysaccharide antigen via MHC class II	9	7.2	6.53227e-14	HLA-DQB1, HLA-DQB2, HLA-DRB1, HLA-DRB5, HLA-DPA1, HLA-DQA2, HLA-DOB, HLA-DQA1, HLA-DRA	112	17	16792	79.3739	5.69251e-11	5.69251e-11	1.01341e-10
GOTERM_MF_DIRECT	GO:0032395~MHC class II receptor activity	8	6.4	2.374e-12	HLA-DQB1, HLA-DQB2, HLA-DRB1, HLA-DPA1, HLA-DQA2, HLA-DOB, HLA-DQA1, HLA-DRA	110	15	16881	81.8473	6.05367e-10	6.05367e-10	3.09365e-09
UP_SEQ_FEATURE	domain:Ig-like C1-type	9	7.2	1.29033e-11	HLA-DQB1, MICB, HLA-DRB1, HLA-DRB5, HLA-DPA1, HLA-DQA2, HLA-DOB, HLA-DQA1, HLA-DRA	122	32	20063	46.2518	7.16136e-09	7.16136e-09	1.88539e-08
KEGG_PATHWAY	hsa05310:Asthma	9	7.2	5.85263e-11	HLA-DQB1, HLA-DRB1, HLA-DRB5, MS4A2, HLA-DPA1, HLA-DQA2, HLA-DOB, HLA-DQA1, HLA-DRA	57	30	6879	36.2053	6.43789e-09	3.21895e-09	6.61245e-08
REACTOME_PATHWAY	R-HSA-202430:R-HSA-202430	8	6.4	2.05972e-10	HLA-DQB1, HLA-DQB2, HLA-DRB1, HLA-DRB5, HLA-DPA1, HLA-DQA2, HLA-DQA1, HLA-DRA	72	22	9075	45.8333	4.75794e-08	2.37897e-08	2.64247e-07
REACTOME_PATHWAY	R-HSA-202427:R-HSA-202427	8	6.4	5.69868e-10	HLA-DQB1, HLA-DQB2, HLA-DRB1, HLA-DRB5, HLA-DPA1, HLA-DQA2, HLA-DQA1, HLA-DRA	72	25	9075	40.3333	1.31639e-07	4.38798e-08	7.311e-07
REACTOME_PATHWAY	R-HSA-389948:R-HSA-389948	8	6.4	7.75003e-10	HLA-DQB1, HLA-DQB2, HLA-DRB1, HLA-DRB5, HLA-DPA1, HLA-DQA2, HLA-DQA1, HLA-DRA	72	26	9075	38.7821	1.79026e-07	4.47564e-08	9.94275e-07
KEGG_PATHWAY	hsa05332:Graft-versus-host disease	8	6.4	5.8392e-09	HLA-DQB1, HLA-DRB1, HLA-DRB5, HLA-DPA1, HLA-DQA2, HLA-DOB, HLA-DQA1, HLA-DRA	57	33	6879	29.2568	6.42312e-07	2.14104e-07	6.59728e-06
KEGG_PATHWAY	hsa04612:Antigen processing and presentation	10	8	7.53946e-09	HLA-DQB1, HLA-DRB1, LGMN, TAP2, HLA-DRB5, HLA-DPA1, HLA-DQA2, HLA-DOB, HLA-DQA1, HLA-DRA	57	76	6879	15.8795	8.29341e-07	2.07335e-07	8.51827e-06
REACTOME_PATHWAY	R-HSA-202433:R-HSA-202433	8	6.4	9.24429e-09	HLA-DQB1, HLA-DQB2, HLA-DRB1, HLA-DRB5, HLA-DPA1, HLA-DQA2, HLA-DQA1, HLA-DRA	72	36	9075	28.0093	2.13543e-06	4.27086e-07	1.18598e-05
GOTERM_BP_DIRECT	GO:0019886~antigen processing and presentation of exogenous peptide antigen via MHC class II	10	8	9.53976e-09	HLA-DQB1, HLA-DQB2, HLA-DRB1, LGMN, HLA-DRB5, HLA-DPA1, HLA-DQA2, HLA-DOB, HLA-DQA1, HLA-DRA	112	92	16792	16.2966	8.31864e-06	2.07967e-06	1.48093e-05
KEGG_PATHWAY	hsa05330:Allograft rejection	8	6.4	1.37241e-08	HLA-DQB1, HLA-DRB1, HLA-DRB5, HLA-DPA1, HLA-DQA2, HLA-DOB, HLA-DQA1, HLA-DRA	57	37	6879	26.0939	1.50965e-06	3.0193e-07	1.55058e-05
KEGG_PATHWAY	hsa04940:Type I diabetes mellitus	8	6.4	3.48537e-08	HLA-DQB1, HLA-DRB1, HLA-DRB5, HLA-DPA1, HLA-DQA2, HLA-DOB, HLA-DQA1, HLA-DRA	57	42	6879	22.9875	3.8339e-06	6.38985e-07	3.93786e-05
UP_SEQ_FEATURE	region of interest:Connecting peptide	7	5.6	4.9753e-08	HLA-DQB1, HLA-DRB1, HLA-DPA1, HLA-DQA2, HLA-DOB, HLA-DQA1, HLA-DRA	122	34	20063	33.8575	2.76125e-05	1.38064e-05	7.26971e-05
KEGG_PATHWAY	hsa04672:Intestinal immune network for IgA production	8	6.4	7.87449e-08	HLA-DQB1, HLA-DRB1, HLA-DRB5, HLA-DPA1, HLA-DQA2, HLA-DOB, HLA-DQA1, HLA-DRA	57	47	6879	20.542	8.6619e-06	1.08274e-06	8.89679e-05
KEGG_PATHWAY	hsa05140:Leishmaniasis	9	7.2	8.23632e-08	HLA-DQB1, CR1, HLA-DRB1, HLA-DRB5, HLA-DPA1, HLA-DQA2, HLA-DOB, HLA-DQA1, HLA-DRA	57	71	6879	15.298	9.05991e-06	1.00666e-06	9.3056e-05
KEGG_PATHWAY	hsa05320:Autoimmune thyroid disease	8	6.4	1.62342e-07	HLA-DQB1, HLA-DRB1, HLA-DRB5, HLA-DPA1, HLA-DQA2, HLA-DOB, HLA-DQA1, HLA-DRA	57	52	6879	18.5668	1.78575e-05	1.62342e-06	0.000183418
KEGG_PATHWAY	hsa05416:Viral myocarditis	8	6.4	3.10925e-07	HLA-DQB1, HLA-DRB1, HLA-DRB5, HLA-DPA1, HLA-DQA2, HLA-DOB, HLA-DQA1, HLA-DRA	57	57	6879	16.9381	3.42012e-05	2.85014e-06	0.00035129
REACTOME_PATHWAY	R-HSA-877300:R-HSA-877300	9	7.2	3.66132e-07	HLA-DQB1, HLA-DQB2, TRIM35, HLA-DRB1, HLA-DRB5, HLA-DPA1, HLA-DQA2, HLA-DQA1, HLA-DRA	72	88	9075	12.8906	8.4573e-05	1.4096e-05	0.000469721
REACTOME_PATHWAY	R-HSA-2132295:R-HSA-2132295	10	8	3.94032e-07	HLA-DQB1, HLA-DQB2, HLA-DRB1, LGMN, HLA-DRB5, HLA-DPA1, HLA-DQA2, HLA-DOB, HLA-DQA1, HLA-DRA	72	122	9075	10.3313	9.10172e-05	1.3003e-05	0.000505514
GOTERM_BP_DIRECT	GO:0060333~interferon-gamma-mediated signaling pathway	8	6.4	4.27718e-07	HLA-DQB1, HLA-DQB2, HLA-DRB1, HLA-DRB5, HLA-DPA1, HLA-DQA2, HLA-DQA1, HLA-DRA	112	71	16792	16.8934	0.000372901	7.45913e-05	0.000663978
KEGG_PATHWAY	hsa05321:Inflammatory bowel disease (IBD)	8	6.4	6.9921e-07	HLA-DQB1, HLA-DRB1, HLA-DRB5, HLA-DPA1, HLA-DQA2, HLA-DOB, HLA-DQA1, HLA-DRA	57	64	6879	15.0855	7.69102e-05	5.91638e-06	0.000789982
GOTERM_BP_DIRECT	GO:0031295~T cell costimulation	8	6.4	8.18037e-07	HLA-DQB1, HLA-DQB2, HLA-DRB1, HLA-DRB5, HLA-DPA1, HLA-DQA2, HLA-DQA1, HLA-DRA	112	78	16792	15.3773	0.000713074	0.000118881	0.00126989
GOTERM_MF_DIRECT	GO:0042605~peptide antigen binding	6	4.8	8.93484e-07	HLA-DQB1, HLA-DRB1, HLA-DRB5, HLA-DPA1, HLA-DQA1, HLA-DRA	110	28	16881	32.8851	0.000227813	0.000113913	0.00116433
KEGG_PATHWAY	hsa05323:Rheumatoid arthritis	8	6.4	6.14725e-06	HLA-DQB1, HLA-DRB1, HLA-DRB5, HLA-DPA1, HLA-DQA2, HLA-DOB, HLA-DQA1, HLA-DRA	57	88	6879	10.9713	0.000675971	4.82988e-05	0.0069451
KEGG_PATHWAY	hsa05152:Tuberculosis	10	8	1.0786e-05	HLA-DQB1, CR1, ITGAX, HLA-DRB1, HLA-DRB5, HLA-DPA1, HLA-DQA2, HLA-DOB, HLA-DQA1, HLA-DRA	57	177	6879	6.81832	0.00118577	7.9095e-05	0.0121857
KEGG_PATHWAY	hsa05168:Herpes simplex infection	10	8	1.41217e-05	HLA-DQB1, HLA-DRB1, TAP2, HLA-DRB5, HLA-DPA1, HLA-DQA2, HLA-DOB, HLA-DQA1, HLA-DRA, PILRA	57	183	6879	6.59477	0.00155219	9.70824e-05	0.0159538
KEGG_PATHWAY	hsa04514:Cell adhesion molecules (CAMs)	9	7.2	1.66519e-05	HLA-DQB1, HLA-DRB1, HLA-DRB5, CNTNAP2, HLA-DPA1, HLA-DQA2, HLA-DOB, HLA-DQA1, HLA-DRA	57	142	6879	7.649	0.00183004	0.000107742	0.0188121
KEGG_PATHWAY	hsa04145:Phagosome	9	7.2	2.48221e-05	HLA-DQB1, HLA-DRB1, TAP2, HLA-DRB5, HLA-DPA1, HLA-DQA2, HLA-DOB, HLA-DQA1, HLA-DRA	57	150	6879	7.24105	0.00272674	0.000151681	0.0280411
KEGG_PATHWAY	hsa05145:Toxoplasmosis	8	6.4	2.68425e-05	HLA-DQB1, HLA-DRB1, HLA-DRB5, HLA-DPA1, HLA-DQA2, HLA-DOB, HLA-DQA1, HLA-DRA	57	110	6879	8.77703	0.00294836	0.000155394	0.0303232
UP_KEYWORDS	Lysosome	10	8	3.12915e-05	HLA-DQB1, HLA-DQB2, HLA-DRB1, LGMN, HLA-DRB5, HLA-DPA1, HLA-DQA2, HLA-DOB, HLA-DQA1, HLA-DRA	125	263	20581	6.26038	0.00664304	0.00166491	0.0396177
GOTERM_BP_DIRECT	GO:0006955~immune response	11	8.8	0.000477148	HLA-DQB1, HLA-DQB2, HLA-DRB1, HLA-DRB5, MS4A2, CD79B, HLA-DPA1, HLA-DQA2, HLA-DOB, HLA-DQA1, HLA-DRA	112	421	16792	3.91737	0.340433	0.0340865	0.738153
KEGG_PATHWAY	hsa05164:Influenza A	8	6.4	0.000478665	HLA-DQB1, HLA-DRB1, HLA-DRB5, HLA-DPA1, HLA-DQA2, HLA-DOB, HLA-DQA1, HLA-DRA	57	174	6879	5.5487	0.051303	0.00250475	0.539477
KEGG_PATHWAY	hsa05166:HTLV-I infection	8	6.4	0.00425483	HLA-DQB1, HLA-DRB1, HLA-DRB5, HLA-DPA1, HLA-DQA2, HLA-DOB, HLA-DQA1, HLA-DRA	57	254	6879	3.80108	0.374391	0.0210939	4.70327
Annotation Cluster 2	Enrichment Score: 4.070449846302663
Category	Term	Count	%	PValue	Genes	List Total	Pop Hits	Pop Total	Fold Enrichment	Bonferroni	Benjamini	FDR
UP_SEQ_FEATURE	region of interest:Beta-1	4	3.2	1.17215e-05	HLA-DQB1, HLA-DRB1, HLA-DRB5, HLA-DOB	122	8	20063	82.2254	0.00648435	0.00162504	0.0171256
UP_SEQ_FEATURE	region of interest:Beta-2	4	3.2	1.17215e-05	HLA-DQB1, HLA-DRB1, HLA-DRB5, HLA-DOB	122	8	20063	82.2254	0.00648435	0.00162504	0.0171256
GOTERM_BP_DIRECT	GO:0002381~immunoglobulin production involved in immunoglobulin mediated immune response	3	2.4	0.000427453	HLA-DQB1, HLA-DRB1, HLA-DRB5	112	5	16792	89.9571	0.31121	0.0333247	0.661513
GOTERM_BP_DIRECT	GO:0002455~humoral immune response mediated by circulating immunoglobulin	3	2.4	0.000889912	HLA-DQB1, HLA-DRB1, HLA-DRB5	112	7	16792	64.2551	0.539917	0.05044	1.37259
Annotation Cluster 3	Enrichment Score: 3.2911872701778746
Category	Term	Count	%	PValue	Genes	List Total	Pop Hits	Pop Total	Fold Enrichment	Bonferroni	Benjamini	FDR
UP_SEQ_FEATURE	transmembrane region	49	39.2	0.000315144	HLA-DQB1, ABCA7, MICB, HLA-DRB1, HSD3B7, APH1B, SORL1, FAM209B, GPRC5B, PRSS8, TAS2R60, SLC24A4, ITGAX, MTCH2, TAP2, PRRT1, HLA-DRB5, CNTNAP2, MS4A2, MS4A6A, HLA-DOB, AGPAT1, PILRA, CHRNA2, MS4A4A, CR1, STX4, ADAM10, MS4A4E, OR2A7, MS4A3, MADD, MS4A6E, BTNL2, AGER, HLA-DQA2, EPHA1, STX1B, HLA-DQA1, RNF5, NOTCH4, CD79B, HLA-DPA1, GPR17, SCARA3, TREM2, TREML1, C6ORF10, HLA-DRA	122	5056	20063	1.59377	0.160486	0.0192493	0.45949
UP_KEYWORDS	Transmembrane helix	52	41.6	0.00062753	MICB, SORL1, FAM209B, DMPK, TAS2R60, SLC24A4, PRRT1, CNTNAP2, MS4A2, AGPAT1, CHRNA2, PILRA, STX4, ADAM10, MS4A3, MS4A6E, BTNL2, STX1B, HLA-DQA2, HLA-DQA1, EML2, HLA-DPA1, GPR17, TREM2, HLA-DRA, HLA-DQB1, ABCA7, HLA-DQB2, HLA-DRB1, HSD3B7, APH1B, GPRC5B, TPM1, PRSS8, MTCH2, ITGAX, TAP2, HLA-DRB5, MS4A6A, HLA-DOB, MS4A4A, CR1, OR2A7, MS4A4E, AGER, EPHA1, RNF5, NOTCH4, CD79B, SCARA3, TREML1, C6ORF10	125	5634	20581	1.51965	0.125153	0.00950495	0.791748
UP_KEYWORDS	Transmembrane	52	41.6	0.000676541	MICB, SORL1, FAM209B, DMPK, TAS2R60, SLC24A4, PRRT1, CNTNAP2, MS4A2, AGPAT1, CHRNA2, PILRA, STX4, ADAM10, MS4A3, MS4A6E, BTNL2, STX1B, HLA-DQA2, HLA-DQA1, EML2, HLA-DPA1, GPR17, TREM2, HLA-DRA, HLA-DQB1, ABCA7, HLA-DQB2, HLA-DRB1, HSD3B7, APH1B, GPRC5B, TPM1, PRSS8, MTCH2, ITGAX, TAP2, HLA-DRB5, MS4A6A, HLA-DOB, MS4A4A, CR1, OR2A7, MS4A4E, AGER, EPHA1, RNF5, NOTCH4, CD79B, SCARA3, TREML1, C6ORF10	125	5651	20581	1.51508	0.134244	0.00956411	0.853342
Annotation Cluster 4	Enrichment Score: 2.8837738425499895
Category	Term	Count	%	PValue	Genes	List Total	Pop Hits	Pop Total	Fold Enrichment	Bonferroni	Benjamini	FDR
REACTOME_PATHWAY	R-HSA-5678895:R-HSA-5678895	6	4.8	0.000107624	PSMC6, PSMC5, PSMC3, RNF5, PSMB8, PSMB9	72	61	9075	12.3975	0.024556	0.00275869	0.137986
UP_KEYWORDS	Proteasome	5	4	0.000292554	PSMC6, PSMC5, PSMC3, PSMB8, PSMB9	125	53	20581	15.5328	0.0604208	0.00564972	0.369834
GOTERM_BP_DIRECT	GO:0006521~regulation of cellular amino acid metabolic process	5	4	0.000355745	PSMC6, PSMC5, PSMC3, PSMB8, PSMB9	112	51	16792	14.6989	0.266747	0.0305501	0.550826
REACTOME_PATHWAY	R-HSA-5607764:R-HSA-5607764	6	4.8	0.000387697	PSMC6, PSMC5, PSMC3, PLCG2, PSMB8, PSMB9	72	80	9075	9.45312	0.0856806	0.00891753	0.496249
KEGG_PATHWAY	hsa03050:Proteasome	5	4	0.000419848	PSMC6, PSMC5, PSMC3, PSMB8, PSMB9	57	44	6879	13.7141	0.0451423	0.00230698	0.473331
REACTOME_PATHWAY	R-HSA-382556:R-HSA-382556	6	4.8	0.000485993	PSMC6, PSMC5, PSMC3, RNF5, PSMB8, PSMB9	72	84	9075	9.00298	0.106216	0.0101564	0.621705
REACTOME_PATHWAY	R-HSA-1236978:R-HSA-1236978	5	4	0.000603873	PSMC6, PSMC5, PSMC3, PSMB8, PSMB9	72	50	9075	12.6042	0.130239	0.0115607	0.771966
REACTOME_PATHWAY	R-HSA-211733:R-HSA-211733	5	4	0.000603873	PSMC6, PSMC5, PSMC3, PSMB8, PSMB9	72	50	9075	12.6042	0.130239	0.0115607	0.771966
REACTOME_PATHWAY	R-HSA-350562:R-HSA-350562	5	4	0.000651424	PSMC6, PSMC5, PSMC3, PSMB8, PSMB9	72	51	9075	12.357	0.139746	0.0115123	0.832519
REACTOME_PATHWAY	R-HSA-69017:R-HSA-69017	5	4	0.000651424	PSMC6, PSMC5, PSMC3, PSMB8, PSMB9	72	51	9075	12.357	0.139746	0.0115123	0.832519
REACTOME_PATHWAY	R-HSA-69229:R-HSA-69229	5	4	0.000651424	PSMC6, PSMC5, PSMC3, PSMB8, PSMB9	72	51	9075	12.357	0.139746	0.0115123	0.832519
REACTOME_PATHWAY	R-HSA-69481:R-HSA-69481	5	4	0.000651424	PSMC6, PSMC5, PSMC3, PSMB8, PSMB9	72	51	9075	12.357	0.139746	0.0115123	0.832519
GOTERM_BP_DIRECT	GO:0002223~stimulatory C-type lectin receptor signaling pathway	6	4.8	0.000658537	PSMC6, PSMC5, PSMC3, PLCG2, PSMB8, PSMB9	112	105	16792	8.56735	0.436976	0.0432251	1.01742
REACTOME_PATHWAY	R-HSA-180534:R-HSA-180534	5	4	0.000701572	PSMC6, PSMC5, PSMC3, PSMB8, PSMB9	72	52	9075	12.1194	0.149661	0.0115132	0.896342
REACTOME_PATHWAY	R-HSA-349425:R-HSA-349425	5	4	0.000701572	PSMC6, PSMC5, PSMC3, PSMB8, PSMB9	72	52	9075	12.1194	0.149661	0.0115132	0.896342
REACTOME_PATHWAY	R-HSA-69601:R-HSA-69601	5	4	0.000754395	PSMC6, PSMC5, PSMC3, PSMB8, PSMB9	72	53	9075	11.8907	0.159981	0.0115548	0.963529
GOTERM_BP_DIRECT	GO:0002479~antigen processing and presentation of exogenous peptide antigen via MHC class I, TAP-dependent	5	4	0.000797947	PSMC6, PSMC5, PSMC3, PSMB8, PSMB9	112	63	16792	11.8991	0.501468	0.0485047	1.23156
REACTOME_PATHWAY	R-HSA-180585:R-HSA-180585	5	4	0.000809971	PSMC6, PSMC5, PSMC3, PSMB8, PSMB9	72	54	9075	11.6705	0.170705	0.0116305	1.03417
REACTOME_PATHWAY	R-HSA-174113:R-HSA-174113	5	4	0.00086838	PSMC6, PSMC5, PSMC3, PSMB8, PSMB9	72	55	9075	11.4583	0.181828	0.0117355	1.10837
REACTOME_PATHWAY	R-HSA-4641257:R-HSA-4641257	5	4	0.00086838	PSMC6, PSMC5, PSMC3, PSMB8, PSMB9	72	55	9075	11.4583	0.181828	0.0117355	1.10837
REACTOME_PATHWAY	R-HSA-450408:R-HSA-450408	5	4	0.0009297	PSMC6, PSMC5, PSMC3, PSMB8, PSMB9	72	56	9075	11.2537	0.193346	0.0118657	1.1862
REACTOME_PATHWAY	R-HSA-5362768:R-HSA-5362768	5	4	0.0009297	PSMC6, PSMC5, PSMC3, PSMB8, PSMB9	72	56	9075	11.2537	0.193346	0.0118657	1.1862
GOTERM_BP_DIRECT	GO:0038061~NIK/NF-kappaB signaling	5	4	0.000950927	PSMC6, PSMC5, PSMC3, PSMB8, PSMB9	112	66	16792	11.3582	0.563778	0.0505289	1.46605
REACTOME_PATHWAY	R-HSA-4641258:R-HSA-4641258	5	4	0.000994009	PSMC6, PSMC5, PSMC3, PSMB8, PSMB9	72	57	9075	11.0563	0.205252	0.0120183	1.26777
GOTERM_BP_DIRECT	GO:0033209~tumor necrosis factor-mediated signaling pathway	6	4.8	0.00111504	PSMC6, PSMC5, PSMC3, PTK2B, PSMB8, PSMB9	112	118	16792	7.62349	0.621999	0.0526131	1.71702
REACTOME_PATHWAY	R-HSA-68827:R-HSA-68827	5	4	0.00113191	PSMC6, PSMC5, PSMC3, PSMB8, PSMB9	72	59	9075	10.6815	0.230196	0.0129958	1.44248
REACTOME_PATHWAY	R-HSA-5676590:R-HSA-5676590	5	4	0.00113191	PSMC6, PSMC5, PSMC3, PSMB8, PSMB9	72	59	9075	10.6815	0.230196	0.0129958	1.44248
GOTERM_BP_DIRECT	GO:0038095~Fc-epsilon receptor signaling pathway	7	5.6	0.00117763	PSMC6, PSMC5, PSMC3, PLCG2, MS4A2, PSMB8, PSMB9	112	178	16792	5.89607	0.6421	0.0526427	1.81258
GOTERM_BP_DIRECT	GO:0090263~positive regulation of canonical Wnt signaling pathway	6	4.8	0.00120197	PSMC6, PSMC5, PSMC3, GPRC5B, PSMB8, PSMB9	112	120	16792	7.49643	0.649623	0.0510861	1.84971
REACTOME_PATHWAY	R-HSA-187577:R-HSA-187577	5	4	0.00120566	PSMC6, PSMC5, PSMC3, PSMB8, PSMB9	72	60	9075	10.5035	0.243215	0.0131826	1.5358
REACTOME_PATHWAY	R-HSA-5610780:R-HSA-5610780	5	4	0.00120566	PSMC6, PSMC5, PSMC3, PSMB8, PSMB9	72	60	9075	10.5035	0.243215	0.0131826	1.5358
REACTOME_PATHWAY	R-HSA-5610785:R-HSA-5610785	5	4	0.00120566	PSMC6, PSMC5, PSMC3, PSMB8, PSMB9	72	60	9075	10.5035	0.243215	0.0131826	1.5358
REACTOME_PATHWAY	R-HSA-5610783:R-HSA-5610783	5	4	0.00120566	PSMC6, PSMC5, PSMC3, PSMB8, PSMB9	72	60	9075	10.5035	0.243215	0.0131826	1.5358
REACTOME_PATHWAY	R-HSA-5358346:R-HSA-5358346	5	4	0.00120566	PSMC6, PSMC5, PSMC3, PSMB8, PSMB9	72	60	9075	10.5035	0.243215	0.0131826	1.5358
REACTOME_PATHWAY	R-HSA-5607761:R-HSA-5607761	5	4	0.00120566	PSMC6, PSMC5, PSMC3, PSMB8, PSMB9	72	60	9075	10.5035	0.243215	0.0131826	1.5358
GOTERM_BP_DIRECT	GO:0051436~negative regulation of ubiquitin-protein ligase activity involved in mitotic cell cycle	5	4	0.00124999	PSMC6, PSMC5, PSMC3, PSMB8, PSMB9	112	71	16792	10.5584	0.66401	0.0506112	1.92294
REACTOME_PATHWAY	R-HSA-174084:R-HSA-174084	5	4	0.00144706	PSMC6, PSMC5, PSMC3, PSMB8, PSMB9	72	63	9075	10.0033	0.284313	0.0144387	1.84066
REACTOME_PATHWAY	R-HSA-4608870:R-HSA-4608870	5	4	0.0015345	PSMC6, PSMC5, PSMC3, PSMB8, PSMB9	72	64	9075	9.84701	0.298645	0.0146722	1.95088
GOTERM_BP_DIRECT	GO:0051437~positive regulation of ubiquitin-protein ligase activity involved in regulation of mitotic cell cycle transition	5	4	0.00160937	PSMC6, PSMC5, PSMC3, PSMB8, PSMB9	112	76	16792	9.86372	0.75451	0.059238	2.46936
REACTOME_PATHWAY	R-HSA-5632684:R-HSA-5632684	5	4	0.00172031	PSMC6, PSMC5, PSMC3, PSMB8, PSMB9	72	66	9075	9.54861	0.328159	0.015181	2.18472
REACTOME_PATHWAY	R-HSA-1169091:R-HSA-1169091	5	4	0.00181884	PSMC6, PSMC5, PSMC3, PSMB8, PSMB9	72	67	9075	9.40609	0.343304	0.0154547	2.3085
REACTOME_PATHWAY	R-HSA-174154:R-HSA-174154	5	4	0.00181884	PSMC6, PSMC5, PSMC3, PSMB8, PSMB9	72	67	9075	9.40609	0.343304	0.0154547	2.3085
GOTERM_BP_DIRECT	GO:0031145~anaphase-promoting complex-dependent catabolic process	5	4	0.00185642	PSMC6, PSMC5, PSMC3, PSMB8, PSMB9	112	79	16792	9.48915	0.802161	0.0652841	2.84334
REACTOME_PATHWAY	R-HSA-195253:R-HSA-195253	5	4	0.00192122	PSMC6, PSMC5, PSMC3, PSMB8, PSMB9	72	68	9075	9.26777	0.358681	0.0157401	2.43697
REACTOME_PATHWAY	R-HSA-5658442:R-HSA-5658442	5	4	0.00192122	PSMC6, PSMC5, PSMC3, PSMB8, PSMB9	72	68	9075	9.26777	0.358681	0.0157401	2.43697
REACTOME_PATHWAY	R-HSA-5668541:R-HSA-5668541	5	4	0.00202753	PSMC6, PSMC5, PSMC3, PSMB8, PSMB9	72	69	9075	9.13345	0.374269	0.0160367	2.57021
REACTOME_PATHWAY	R-HSA-68949:R-HSA-68949	5	4	0.00225224	PSMC6, PSMC5, PSMC3, PSMB8, PSMB9	72	71	9075	8.87617	0.405986	0.0172119	2.85128
GOTERM_BP_DIRECT	GO:0043161~proteasome-mediated ubiquitin-dependent protein catabolic process	7	5.6	0.00229344	PSMC6, PSMC5, PSMC3, CD2AP, PSMB8, PSMB9, RNF111	112	203	16792	5.16995	0.864959	0.0741165	3.5016
REACTOME_PATHWAY	R-HSA-174184:R-HSA-174184	5	4	0.00237079	PSMC6, PSMC5, PSMC3, PSMB8, PSMB9	72	72	9075	8.75289	0.42207	0.0175317	2.99927
REACTOME_PATHWAY	R-HSA-174178:R-HSA-174178	5	4	0.00237079	PSMC6, PSMC5, PSMC3, PSMB8, PSMB9	72	72	9075	8.75289	0.42207	0.0175317	2.99927
GOTERM_BP_DIRECT	GO:0060071~Wnt signaling pathway, planar cell polarity pathway	5	4	0.00323342	PSMC6, PSMC5, PSMC3, PSMB8, PSMB9	112	92	16792	8.14829	0.940639	0.0993124	4.90333
REACTOME_PATHWAY	R-HSA-2871837:R-HSA-2871837	6	4.8	0.00427407	PSMC6, PSMC5, PSMC3, MS4A2, PSMB8, PSMB9	72	137	9075	5.52007	0.62821	0.0295376	5.34683
GOTERM_BP_DIRECT	GO:0090090~negative regulation of canonical Wnt signaling pathway	6	4.8	0.00454664	PSMC6, PSMC5, PSMC3, APOE, PSMB8, PSMB9	112	163	16792	5.51884	0.981197	0.12406	6.82978
GOTERM_BP_DIRECT	GO:0043488~regulation of mRNA stability	5	4	0.00484108	PSMC6, PSMC5, PSMC3, PSMB8, PSMB9	112	103	16792	7.27809	0.985472	0.127599	7.25667
REACTOME_PATHWAY	R-HSA-5687128:R-HSA-5687128	5	4	0.00489361	PSMC6, PSMC5, PSMC3, PSMB8, PSMB9	72	88	9075	7.16146	0.677998	0.0327801	6.09961
GOTERM_BP_DIRECT	GO:0000209~protein polyubiquitination	6	4.8	0.0075296	PSMC6, PSMC5, PSMC3, PSMB8, PSMB9, RNF111	112	184	16792	4.88898	0.998627	0.176213	11.0708
REACTOME_PATHWAY	R-HSA-2467813:R-HSA-2467813	6	4.8	0.0146804	PSMC6, PSMC5, NUP160, PSMC3, PSMB8, PSMB9	72	185	9075	4.08784	0.967166	0.0929961	17.2821
REACTOME_PATHWAY	R-HSA-983168:R-HSA-983168	6	4.8	0.092802	PSMC6, PSMC5, PSMC3, PSMB8, PSMB9, RNF111	72	308	9075	2.45536	1	0.455593	71.3353
Annotation Cluster 5	Enrichment Score: 2.5788208273783684
Category	Term	Count	%	PValue	Genes	List Total	Pop Hits	Pop Total	Fold Enrichment	Bonferroni	Benjamini	FDR
UP_KEYWORDS	Alzheimer disease	4	3.2	0.000112882	ABCA7, ADAM10, APOE, SORL1	125	16	20581	41.162	0.0237584	0.00266812	0.14285
UP_KEYWORDS	Amyloidosis	4	3.2	0.000626407	ABCA7, ADAM10, APOE, SORL1	125	28	20581	23.5211	0.124943	0.0102141	0.790336
UP_KEYWORDS	Neurodegeneration	4	3.2	0.259452	ABCA7, ADAM10, APOE, SORL1	125	293	20581	2.24775	1	0.714772	97.7709
Annotation Cluster 6	Enrichment Score: 2.484073967716932
Category	Term	Count	%	PValue	Genes	List Total	Pop Hits	Pop Total	Fold Enrichment	Bonferroni	Benjamini	FDR
UP_KEYWORDS	Complement pathway	5	4	3.48208e-05	CR1, C4A, C4B, CLU, C2	125	31	20581	26.5561	0.00738951	0.00123539	0.044085
GOTERM_BP_DIRECT	GO:0030449~regulation of complement activation	4	3.2	0.00100216	CR1, C4A, C4B, C2	112	30	16792	19.9905	0.582853	0.0501303	1.54445
REACTOME_PATHWAY	R-HSA-977606:R-HSA-977606	4	3.2	0.00130665	CR1, C4A, C4B, C2	72	28	9075	18.006	0.260687	0.013635	1.66345
GOTERM_BP_DIRECT	GO:0006958~complement activation, classical pathway	5	4	0.00420548	CR1, C4A, C4B, CLU, C2	112	99	16792	7.57215	0.974648	0.119021	6.33284
UP_KEYWORDS	Blood group antigen	3	2.4	0.0158726	CR1, C4A, C4B	125	32	20581	15.4358	0.966892	0.132378	18.3403
KEGG_PATHWAY	hsa04610:Complement and coagulation cascades	4	3.2	0.0183319	CR1, C4A, C4B, C2	57	69	6879	6.99619	0.869349	0.0846859	18.8638
UP_KEYWORDS	Innate immunity	5	4	0.0732615	CR1, C4A, C4B, CLU, C2	125	261	20581	3.15418	1	0.362476	61.8429
Annotation Cluster 7	Enrichment Score: 2.4512867019565276
Category	Term	Count	%	PValue	Genes	List Total	Pop Hits	Pop Total	Fold Enrichment	Bonferroni	Benjamini	FDR
GOTERM_BP_DIRECT	GO:1901800~positive regulation of proteasomal protein catabolic process	4	3.2	0.000147857	PSMC6, PSMC5, PSMC3, RNF40	112	16	16792	37.4821	0.120974	0.0159884	0.229283
GOTERM_MF_DIRECT	GO:0036402~proteasome-activating ATPase activity	3	2.4	0.000609283	PSMC6, PSMC5, PSMC3	110	6	16881	76.7318	0.14394	0.0504859	0.791079
GOTERM_BP_DIRECT	GO:0045899~positive regulation of RNA polymerase II transcriptional preinitiation complex assembly	3	2.4	0.00151242	PSMC6, PSMC5, PSMC3	112	9	16792	49.9762	0.732819	0.0582282	2.32224
GOTERM_MF_DIRECT	GO:0017025~TBP-class protein binding	3	2.4	0.00800768	PSMC6, PSMC5, PSMC3	110	21	16881	21.9234	0.871288	0.289436	9.94697
GOTERM_BP_DIRECT	GO:0030163~protein catabolic process	3	2.4	0.0300327	PSMC6, PSMC5, PSMC3	112	41	16792	10.9704	1	0.469052	37.7097
GOTERM_BP_DIRECT	GO:0030433~ER-associated ubiquitin-dependent protein catabolic process	3	2.4	0.0598199	PSMC6, PSMC5, PSMC3	112	60	16792	7.49643	1	0.681595	61.6174
Annotation Cluster 8	Enrichment Score: 2.010268178267341
Category	Term	Count	%	PValue	Genes	List Total	Pop Hits	Pop Total	Fold Enrichment	Bonferroni	Benjamini	FDR
GOTERM_BP_DIRECT	GO:2000427~positive regulation of apoptotic cell clearance	3	2.4	0.000889912	C4A, C4B, C2	112	7	16792	64.2551	0.539917	0.05044	1.37259
GOTERM_BP_DIRECT	GO:0030449~regulation of complement activation	4	3.2	0.00100216	CR1, C4A, C4B, C2	112	30	16792	19.9905	0.582853	0.0501303	1.54445
REACTOME_PATHWAY	R-HSA-977606:R-HSA-977606	4	3.2	0.00130665	CR1, C4A, C4B, C2	72	28	9075	18.006	0.260687	0.013635	1.66345
REACTOME_PATHWAY	R-HSA-174577:R-HSA-174577	3	2.4	0.00163924	C4A, C4B, C2	72	8	9075	47.2656	0.315437	0.0150447	2.08276
BIOCARTA	h_lectinPathway:Lectin Induced Complement Pathway	3	2.4	0.0136004	C4A, C4B, C2	24	13	1625	15.625	0.516047	0.214883	12.5062
BIOCARTA	h_classicPathway:Classical Complement Pathway	3	2.4	0.0179961	C4A, C4B, C2	24	15	1625	13.5417	0.618055	0.213859	16.2369
KEGG_PATHWAY	hsa04610:Complement and coagulation cascades	4	3.2	0.0183319	CR1, C4A, C4B, C2	57	69	6879	6.99619	0.869349	0.0846859	18.8638
GOTERM_BP_DIRECT	GO:0006956~complement activation	4	3.2	0.0199469	C4A, C4B, CLU, C2	112	87	16792	6.89327	1	0.362691	26.859
BIOCARTA	h_compPathway:Complement Pathway	3	2.4	0.0311971	C4A, C4B, C2	24	20	1625	10.1562	0.813587	0.285347	26.5983
REACTOME_PATHWAY	R-HSA-166663:R-HSA-166663	3	2.4	0.116459	C4A, C4B, C2	72	75	9075	5.04167	1	0.528898	79.5767
KEGG_PATHWAY	hsa05133:Pertussis	3	2.4	0.124127	C4A, C4B, C2	57	75	6879	4.82737	1	0.417224	77.6289
Annotation Cluster 9	Enrichment Score: 1.746064930358071
Category	Term	Count	%	PValue	Genes	List Total	Pop Hits	Pop Total	Fold Enrichment	Bonferroni	Benjamini	FDR
REACTOME_PATHWAY	R-HSA-1980150:R-HSA-1980150	3	2.4	0.0031714	ADAM10, NOTCH4, APH1B	72	11	9075	34.375	0.519898	0.022669	3.99323
GOTERM_BP_DIRECT	GO:0007220~Notch receptor processing	3	2.4	0.00489139	ADAM10, NOTCH4, APH1B	112	16	16792	28.1116	0.986098	0.125075	7.32942
UP_KEYWORDS	Notch signaling pathway	3	2.4	0.0378965	ADAM10, NOTCH4, APH1B	125	51	20581	9.68518	0.999733	0.26271	38.6894
GOTERM_BP_DIRECT	GO:0007219~Notch signaling pathway	3	2.4	0.176383	ADAM10, NOTCH4, APH1B	112	115	16792	3.91118	1	0.951279	95.0826
Annotation Cluster 10	Enrichment Score: 0.32122780216280705
Category	Term	Count	%	PValue	Genes	List Total	Pop Hits	Pop Total	Fold Enrichment	Bonferroni	Benjamini	FDR
UP_SEQ_FEATURE	repeat:WD 5	3	2.4	0.419563	EML2, DMWD, CSTF1	122	237	20063	2.08166	1	0.999979	99.9647
UP_SEQ_FEATURE	repeat:WD 4	3	2.4	0.456445	EML2, DMWD, CSTF1	122	255	20063	1.93472	1	0.999987	99.9865
UP_SEQ_FEATURE	repeat:WD 3	3	2.4	0.484195	EML2, DMWD, CSTF1	122	269	20063	1.83402	1	0.999993	99.9937
UP_SEQ_FEATURE	repeat:WD 2	3	2.4	0.501572	EML2, DMWD, CSTF1	122	278	20063	1.77465	1	0.999994	99.9962
UP_SEQ_FEATURE	repeat:WD 1	3	2.4	0.501572	EML2, DMWD, CSTF1	122	278	20063	1.77465	1	0.999994	99.9962
UP_KEYWORDS	WD repeat	3	2.4	0.506711	EML2, DMWD, CSTF1	125	281	20581	1.75781	1	0.904807	99.987
Annotation Cluster 11	Enrichment Score: 0.27507176365567926
Category	Term	Count	%	PValue	Genes	List Total	Pop Hits	Pop Total	Fold Enrichment	Bonferroni	Benjamini	FDR
UP_KEYWORDS	ATP-binding	10	8	0.462399	ABCA7, BCKDK, PSMC6, PSMC5, PSMC3, PTK2B, TAP2, ERCC3, EPHA1, DMPK	125	1391	20581	1.18367	1	0.881423	99.9614
GOTERM_MF_DIRECT	GO:0005524~ATP binding	11	8.8	0.502145	ABCA7, BCKDK, PSMC6, PSMC5, PSMC3, PTK2B, ALPK2, TAP2, ERCC3, EPHA1, DMPK	110	1495	16881	1.12916	1	0.999692	99.9887
UP_KEYWORDS	Nucleotide-binding	11	8.8	0.644078	ABCA7, BCKDK, PSMC6, RAB8B, PSMC5, PSMC3, PTK2B, TAP2, ERCC3, EPHA1, DMPK	125	1788	20581	1.01294	1	0.952929	99.9998
Annotation Cluster 12	Enrichment Score: 0.058383590265894215
Category	Term	Count	%	PValue	Genes	List Total	Pop Hits	Pop Total	Fold Enrichment	Bonferroni	Benjamini	FDR
UP_KEYWORDS	Transcription regulation	12	9.6	0.844118	MEF2C, HESX1, SLTM, KAT8, BRD2, ZNF646, NOTCH4, ZNF668, ERCC3, PBX2, ZNF652, NR1H3	125	2332	20581	0.847245	1	0.993752	100
UP_KEYWORDS	Transcription	12	9.6	0.868577	MEF2C, HESX1, SLTM, KAT8, BRD2, ZNF646, NOTCH4, ZNF668, ERCC3, PBX2, ZNF652, NR1H3	125	2398	20581	0.823927	1	0.995187	100
GOTERM_BP_DIRECT	GO:0006351~transcription, DNA-templated	10	8	0.91125	MEF2C, HESX1, SLTM, KAT8, BRD2, ZNF646, ZNF668, PBX2, ZNF652, NR1H3	112	1955	16792	0.766898	1	1	100

## Sheet: Table S7
Description of the annotation using recent review from literature about genetic landscape of AD
CHR	POSITION	SNP	CLOSEST_GENE	IMMUNE_SYSTEM_RESPONSE	BETA_AMYLOID	ENDOCYTOSIS	CHOLESTEROL/LIPID	ANGIOGENESIS
1	207802552	rs4844610	CR1	X
2	127892810	rs6733839	BIN1			X
2	233981912	rs10933431	INPP5D	X
4	11711232	rs13113697	HS3ST1
5	88223420	rs190982	MEF2C	X
6	32578530	rs9271192	HLA-DRB1	X
6	47431284	rs9473117	CD2AP		X	X
7	37844263	rs4723711	NME8
7	100091795	rs12539172	ZCWPW1
7	143107876	rs11762262	EPHA1	X		X
8	27219987	rs73223431	PTK2B
8	27467686	rs9331896	CLU		X		X
10	11720308	rs7920721	ECHDC3
11	47380340	rs3740688	CELF1
11	59936926	rs7933202	MS4A6A	X
11	85868640	rs3851179	PICALM		X	X
11	121435587	rs11218343	SORL1		X	X
14	53391680	rs17125924	FERMT2
14	92932828	rs12881735	SLC24A4
15	59045774	rs593742	ADAM10
16	19808163	rs7185636	IQCK
16	81942028	rs72824905	PLCG2
17	44353222	rs2732703	KANSL1
17	61538148	rs138190086	ACE
19	1056492	rs3752246	ABCA7	X	X		X
19	45411941	rs429358	APOE		X		X
19	45412079	rs7412	APOE		X		X
20	54997568	rs6024870	CASS4
21	28156856	rs2830500	ADAMST1

## Sheet: Table S8
GENE-PATHWAY MAPPING ~ ALL COUNTS
LOCUS_NUMBER	CHR	POSITION	GENE	WEIGHT	ANNOTATION COUNTS
					IMMUNE SYSTEM	BETA-AMYLOID	ENDOCYTOSIS	CHOLESTEROL/LIPID	ANGIOGENESIS	UNKNOWN	REMOVED (Y/N)
1	1	207802552	CR1	1	4	0	0	0	0	0	N
2	2	127892810	BIN1	0.5	0	2	2	1	0	0	N
	2	127892810	ERCC3	0.25	0	0	0	0	0	1	Y
	2	127892810	GPR17	0.25	1	0	0	0	0	0	N
3	2	233981912	INPP5D	1	3	0	0	0	0	0	N
4	4	11711232	HS3ST1	1	0	0	0	0	0	1	Y
5	5	88223420	MEF2C	1	3	0	0	0	0	0	N
6	6	32578530	AGER	0.0512821	1	0	1	0	0	0	N
	6	32578530	AGPAT1	0.0512821	0	0	0	0	0	1	Y
	6	32578530	BRD2	0.025641	0	0	0	0	0	1	Y
	6	32578530	BTNL2	0.025641	1	0	0	0	0	0	N
	6	32578530	C2	0.025641	3	0	0	0	0	0	N
	6	32578530	C4A	0.0512821	3	0	0	0	0	0	N
	6	32578530	C4B	0.025641	3	0	0	0	0	0	N
	6	32578530	C6orf10	0.025641	0	0	0	0	0	1	Y
	6	32578530	EGFL8	0.025641	0	0	0	0	0	1	Y
	6	32578530	GPSM3	0.025641	1	0	0	0	0	0	N
	6	32578530	HLA-DOB	0.025641	2	0	0	0	0	0	N
	6	32578530	HLA-DPA1	0.025641	3	0	0	0	0	0	N
	6	32578530	HLA-DQA1	0.0512821	3	0	0	0	0	0	N
	6	32578530	HLA-DQA2	0.025641	3	0	0	0	0	0	N
	6	32578530	HLA-DQB1	0.0512821	3	0	0	0	0	0	N
	6	32578530	HLA-DQB2	0.025641	3	0	0	0	0	0	N
	6	32578530	HLA-DRA	0.0512821	3	0	0	0	0	0	N
	6	32578530	HLA-DRB1	0.0512821	4	0	0	0	0	0	N
	6	32578530	HLA-DRB5	0.0512821	4	0	0	0	0	0	N
	6	32578530	MICB	0.0512821	3	0	0	0	0	0	N
	6	32578530	NOTCH4	0.025641	1	0	0	0	1	0	N
	6	32578530	PBX2	0.025641	0	0	0	0	0	1	Y
	6	32578530	PPT2-EGFL8	0.025641	0	0	0	0	0	1	Y
	6	32578530	PRRT1	0.025641	0	0	0	0	0	1	Y
	6	32578530	PSMB8	0.025641	3	0	1	0	0	0	N
	6	32578530	PSMB9	0.025641	3	0	1	0	0	0	N
	6	32578530	RNF5	0.025641	0	0	0	0	0	1	Y
	6	32578530	TAP2	0.025641	1	0	0	0	0	0	N
	6	32578530	TNXB	0.025641	0	0	0	0	0	1	Y
	6	32578530	VPS52	0.025641	0	0	0	0	0	1	Y
7	6	47431284	CD2AP	0.666667	0	1	2	0	0	0	N
	6	47431284	GPR111	0.333333	0	0	0	0	0	1	Y
8	7	37841534	NME8	1	0	0	0	0	0	1	Y
9	7	100091795	PILRA	1	1	0	0	0	0	0	N
10	7	143107876	ARHGEF35	0.142857	0	0	0	0	0	1	Y
	7	143107876	EPHA1	0.285714	1	0	1	0	1	0	N
	7	143107876	FAM131B	0.142857	0	0	0	0	0	1	Y
	7	143107876	OR2A7	0.142857	0	0	0	0	0	1	Y
	7	143107876	TAS2R60	0.142857	0	0	0	0	0	1	Y
	7	143107876	ZYX	0.142857	1	0	0	0	0	0	N
11	8	27219987	CCDC25	0.1	0	0	0	0	0	1	Y
	8	27219987	CHRNA2	0.1	0	0	0	0	0	1	Y
	8	27219987	CLU	0.2	3	3	1	3	0	0	N
	8	27219987	EPHX2	0.1	0	0	0	1	0	0	N
	8	27219987	PTK2B	0.2	2	0	1	0	1	0	N
	8	27219987	SCARA3	0.2	0	0	1	0	0	0	N
	8	27219987	TRIM35	0.1	1	0	0	0	0	0	N
12	8	27467686	CCDC25	0.125	0	0	0	0	0	1	Y
	8	27467686	CHRNA2	0.125	0	0	0	0	0	1	Y
	8	27467686	CLU	0.25	3	3	1	3	0	0	N
	8	27467686	EPHX2	0.125	0	0	0	1	0	0	N
	8	27467686	PTK2B	0.125	2	0	1	0	1	0	N
	8	27467686	SCARA3	0.125	0	0	1	0	0	0	N
	8	27467686	TRIM35	0.125	1	0	0	0	0	0	N
13	10	11720308	ECHDC3	1	0	0	0	0	0	1	Y
14	11	47380340	CELF1	0.0909091	0	0	0	0	0	1	Y
	11	47380340	GNGT2	0.0909091	0	0	0	0	0	1	Y
	11	47380340	MADD	0.0909091	0	0	0	0	0	1	Y
	11	47380340	MTCH2	0.0909091	0	0	0	0	0	1	Y
	11	47380340	NR1H3	0.0909091	1	0	1	1	0	0	N
	11	47380340	NUP160	0.0909091	0	0	0	0	0	1	Y
	11	47380340	PHOSPHO1	0.0909091	0	0	0	0	0	1	Y
	11	47380340	PSMC3	0.0909091	3	0	1	0	0	0	N
	11	47380340	PTPMT1	0.0909091	0	0	0	0	0	1	Y
	11	47380340	RAPSN	0.0909091	0	0	0	0	0	1	Y
	11	47380340	ZNF652	0.0909091	0	0	0	0	0	1	Y
15	11	59936926	MS4A2	0.1	3	0	0	0	0	0	N
	11	59936926	MS4A3	0.1	2	0	0	0	0	0	N
	11	59936926	MS4A4A	0.2	1	0	0	0	0	0	N
	11	59936926	MS4A4E	0.1	1	0	0	0	0	0	N
	11	59936926	MS4A6A	0.2	1	0	0	0	0	0	N
	11	59936926	MS4A6E	0.1	1	0	0	0	0	0	N
	11	59936926	OSBP	0.1	0	0	0	1	0	0	N
	11	59936926	TCN1	0.1	1	0	0	0	0	0	N
16	11	85868640	C11orf73	0.25	0	0	0	0	0	1	Y
	11	85868640	PICALM	0.5	1	3	2	0	0	0	N
	11	85868640	SYTL2	0.25	0	0	0	0	0	1	Y
17	11	121435587	SORL1	1	0	4	2	1	0	0	N
18	14	53391680	FERMT2	0.333333	0	0	0	0	0	1	Y
	14	53391680	PSMC6	0.333333	3	0	1	0	0	0	N
	14	53391680	STYX	0.333333	0	0	0	0	0	1	Y
19	14	92932828	LGMN	0.2	3	0	0	0	0	0	N
	14	92932828	RIN3	0.4	0	0	1	0	0	0	N
	14	92932828	SLC24A4	0.4	0	0	0	0	0	1	Y
20	15	59045774	ADAM10	0.4	1	2	0	0	0	0	N
	15	59045774	FAM63B	0.2	0	0	0	0	0	1	Y
	15	59045774	RNF111	0.2	1	0	1	0	0	0	N
	15	59045774	SLTM	0.2	0	0	0	0	0	1	Y
21	16	19808163	DEF8	0.333333	0	0	0	0	0	1	Y
	16	19808163	GPRC5B	0.333333	2	0	1	0	0	0	N
	16	19808163	IQCK	0.333333	0	0	0	0	0	1	Y
22	16	81942028	PLCG2	1	3	0	2	0	0	0	N
23	17	44353222	KANSL1	1	0	0	0	0	0	1	Y
24	17	61538148	CD79B	0.5	3	0	0	0	0	0	N
	17	61538148	PSMC5	0.5	3	0	1	0	0	0	N
25	19	1056492	ABCA7	1	1	4	1	3	0	0	N
26	19	45411941	APOE	1	2	3	2	2	0	0	N
27	19	45412079	APOE	1	2	3	2	2	0	0	N
28	20	54997568	CASS4	0.2	0	0	0	0	0	1	Y
	20	54997568	CSTF1	0.4	0	0	0	0	0	1	Y
	20	54997568	FAM209B	0.2	0	0	0	0	0	1	Y
	20	54997568	RTFDC1	0.2	0	0	0	0	0	1	Y
29	21	28156856	ADAMST1	1	0	0	0	0	0	1	Y

## Sheet: Table S9
GENE-PATHWAY MAPPING ~ PROPORTIONS
LOCUS	CHR	POSITION	GENE	WEIGHT	ANNOTATION WEIGHTS
					IMMUNE SYSTEM	BETA-AMYLOID	ENDOCYTOSIS	CHOLESTEROL/LIPID	ANGIOGENESIS
1	1	207802552	CR1	1	1	0	0	0	0
2	2	127892810	BIN1	0.666667	0	0.266667	0.266667	0.133333	0
	2	127892810	GPR17	0.333333	0.333333	0	0	0	0
3	2	233981912	INPP5D	1	1	0	0	0	0
4	4	11711232	HS3ST1	1	0	0	0	0	0
5	5	88223420	MEF2C	1	1	0	0	0	0
6	6	32578530	AGER	0.0714286	0.0357143	0	0.0357143	0	0
	6	32578530	BTNL2	0.0357143	0.0357143	0	0	0	0
	6	32578530	C2	0.0357143	0.0357143	0	0	0	0
	6	32578530	C4A	0.0714286	0.0714286	0	0	0	0
	6	32578530	C4B	0.0357143	0.0357143	0	0	0	0
	6	32578530	GPSM3	0.0357143	0.0357143	0	0	0	0
	6	32578530	HLA-DOB	0.0357143	0.0357143	0	0	0	0
	6	32578530	HLA-DPA1	0.0357143	0.0357143	0	0	0	0
	6	32578530	HLA-DQA1	0.0714286	0.0714286	0	0	0	0
	6	32578530	HLA-DQA2	0.0357143	0.0357143	0	0	0	0
	6	32578530	HLA-DQB1	0.0714286	0.0714286	0	0	0	0
	6	32578530	HLA-DQB2	0.0357143	0.0357143	0	0	0	0
	6	32578530	HLA-DRA	0.0714286	0.0714286	0	0	0	0
	6	32578530	HLA-DRB1	0.0714286	0.0714286	0	0	0	0
	6	32578530	HLA-DRB5	0.0714286	0.0714286	0	0	0	0
	6	32578530	MICB	0.0714286	0.0714286	0	0	0	0
	6	32578530	NOTCH4	0.0357143	0.0178571	0	0	0	0.0178571
	6	32578530	PSMB8	0.0357143	0.0267857	0	0.00892857	0	0
	6	32578530	PSMB9	0.0357143	0.0267857	0	0.00892857	0	0
	6	32578530	TAP2	0.0357143	0.0357143	0	0	0	0
7	6	47431284	CD2AP	1	0	0.333333	0.666667	0	0
8	7	37841534	NME8	1	0	0	0	0	0
9	7	100091795	PILRA	1	1	0	0	0	0
10	7	143107876	EPHA1	0.666667	0.222222	0	0.222222	0	0.222222
	7	143107876	ZYX	0.333333	0.333333	0	0	0	0
11	8	27219987	CLU	0.25	0.075	0.075	0.025	0.075	0
	8	27219987	EPHX2	0.125	0	0	0	0.125	0
	8	27219987	PTK2B	0.25	0.125	0	0.0625	0	0.0625
	8	27219987	SCARA3	0.25	0	0	0.25	0	0
	8	27219987	TRIM35	0.125	0.125	0	0	0	0
12	8	27467686	CLU	0.333333	0.1	0.1	0.0333333	0.1	0
	8	27467686	EPHX2	0.166667	0	0	0	0.166667	0
	8	27467686	PTK2B	0.166667	0.0833333	0	0.0416667	0	0.0416667
	8	27467686	SCARA3	0.166667	0	0	0.166667	0	0
	8	27467686	TRIM35	0.166667	0.166667	0	0	0	0
13	10	11720308	ECHDC3	1	0	0	0	0	0
14	11	47380340	NR1H3	0.5	0.166667	0	0.166667	0.166667	0
	11	47380340	PSMC3	0.5	0.375	0	0.125	0	0
15	11	59936926	MS4A2	0.1	0.1	0	0	0	0
	11	59936926	MS4A3	0.1	0.1	0	0	0	0
	11	59936926	MS4A4A	0.2	0.2	0	0	0	0
	11	59936926	MS4A4E	0.1	0.1	0	0	0	0
	11	59936926	MS4A6A	0.2	0.2	0	0	0	0
	11	59936926	MS4A6E	0.1	0.1	0	0	0	0
	11	59936926	OSBP	0.1	0	0	0	0.1	0
	11	59936926	TCN1	0.1	0.1	0	0	0	0
16	11	85868640	PICALM	1	0.166667	0.5	0.333333	0	0
17	11	121435587	SORL1	1	0	0.571429	0.285714	0.142857	0
18	14	53391680	PSMC6	1	0.75	0	0.25	0	0
19	14	92932828	LGMN	0.333333	0.333333	0	0	0	0
	14	92932828	RIN3	0.666667	0	0	0.666667	0	0
20	15	59045774	ADAM10	0.666667	0.222222	0.444444	0	0	0
	15	59045774	RNF111	0.333333	0.166667	0	0.166667	0	0
21	16	19808163	GPRC5B	1	0.666667	0	0.333333	0	0
22	16	81942028	PLCG2	1	0.6	0	0.4	0	0
23	17	44353222	KANSL1	1	0	0	0	0	0
24	17	61538148	CD79B	0.5	0.5	0	0	0	0
	17	61538148	PSMC5	0.5	0.375	0	0.125	0	0
25	19	1056492	ABCA7	1	0.111111	0.444444	0.111111	0.333333	0
26	19	45411941	APOE	1	0.222222	0.333333	0.222222	0.222222	0
27	19	45412079	APOE	1	0.222222	0.333333	0.222222	0.222222	0
28	20	54997568	CASS4	1	0	0	0	0	0
29	21	28156856	ADAMTS1	1	0	0	0	0	0

## Sheet: Table S10
Variant-pathway annotation for all the 29 AD-associated variants
CHR	POSITION	SNP	A1	A2	CLOSEST GENE	CULPRIT GENE	MAF	BETA	SE	OR	PVALUE	STUDY	IMMUNE SYSTEM	BETA-AMYLOID	ENDOCYTOSIS	CHOLESTEROL/LIPID	ANGIOGENESIS	UNKNOWN
1	207802552	rs4844610	A	C	CR1	CR1	0.1868	0.1569	0.0155	1.16988	3.601e-24	Kunkle et al., 2019	1	0	0	0	0	0
2	127892810	rs6733839	T	C	BIN1	NA	0.4067	-0.1814	0.013	0.834102	2.05e-44	Kunkle et al., 2019	0.333333	0.266667	0.266667	0.133333	0	0
2	233981912	rs10933431	C	G	INPP5D	NA	0.2226	0.0939	0.0159	1.09845	3.423e-09	Kunkle et al., 2019	1	0	0	0	0	0
4	11711232	rs13113697	T	G	HS3ST1	NA	0.2843	0.0529	0.0134	1.05432	7.71e-05	Kunkle et al., 2019	0	0	0	0	0	1
5	88223420	rs190982	A	G	MEF2C	NA	0.3895	0.0609	0.013	1.06279	2.844e-06	Kunkle et al., 2019	1	0	0	0	0	0
6	32578530	rs9271192	A	C	HLA-DRB1	NA	0.2703	-0.0962	0.0145	0.908282	3.666e-11	Kunkle et al., 2019	0.928571	0	0.0535714	0	0.0178571	0
6	47431284	rs9473117	A	C	CD2AP	NA	0.2802	-0.0873	0.0135	0.916402	1.163e-10	Kunkle et al., 2019	0	0.333333	0.666667	0	0	0
7	37841534	rs2718058	A	T	NME8	NA	0.3555	0.0638	0.0125	1.06588	3.368e-07	Kunkle et al., 2019	0	0	0	0	0	1
7	100091795	rs12539172	T	C	ZCWPW1	PILRA	0.3028	0.0823	0.0134	1.08578	9.258e-10	Kunkle et al., 2019	1	0	0	0	0	0
7	143107876	rs11762262	T	C	EPHA1	NA	0.1973	0.0996	0.0156	1.10473	1.524e-10	Kunkle et al., 2019	0.555556	0	0.222222	0	0.222222	0
8	27219987	rs73223431	T	C	PTK2B	NA	0.3669	-0.0962	0.0128	0.908282	6.297e-14	Kunkle et al., 2019	0.325	0.075	0.3375	0.2	0.0625	0
8	27467686	rs9331896	T	C	CLU	NA	0.3873	-0.132	0.013	0.876341	4.634e-24	Kunkle et al., 2019	0.35	0.1	0.241667	0.266667	0.0416667	0
10	11720308	rs7920721	A	G	ECHDC3	NA	0.3897	-0.0757	0.0127	0.927094	1.8e-11	Kunkle et al., 2019	0	0	0	0	0	1
11	47380340	rs3740688	T	G	CELF1	NA	0.4476	0.0887	0.0123	1.09275	5.462e-13	Kunkle et al., 2019	0.541667	0	0.291667	0.166667	0	0
11	59936926	rs7933202	A	C	MS4A6A	NA	0.3912	0.113	0.0125	1.11963	1.913e-19	Kunkle et al., 2019	0.9	0	0	0.1	0	0
11	85868640	rs3851179	T	C	PICALM	NA	0.359	0.1304	0.0126	1.13928	6.032e-25	Kunkle et al., 2019	0.166667	0.5	0.333333	0	0	0
11	121435587	rs11218343	T	C	SORL1	NA	0.0401	-0.2203	0.0315	0.802278	2.883e-12	Kunkle et al., 2019	0	0.571429	0.285714	0.142857	0	0
14	53391680	rs17125924	A	G	FERMT2	NA	0.0926	-0.1279	0.0211	0.879941	1.424e-09	Kunkle et al., 2019	0.75	0	0.25	0	0	0
14	92932828	rs12881735	T	C	SLC24A4	NA	0.2211	-0.0861	0.0149	0.917502	7.354e-09	Kunkle et al., 2019	0.333333	0	0.666667	0	0	0
15	59045774	rs593742	A	G	ADAM10	NA	0.2951	0.0725707	0.0134	1.07527	6.8e-09	Kunkle et al., 2019	0.388889	0.444444	0.166667	0	0	0
16	19808163	rs7185636	T	C	IQCK	NA	0.1802	-0.085	0.0159	0.918512	2.4e-08	Kunkle et al., 2019	0.666667	0	0.333333	0	0	0
16	81942028	rs72824905	C	G	PLCG2	PLCG2	0.0077	0.2701	0.1017	1.3101	0.007922	Kunkle et al., 2019	0.6	0	0.4	0	0	0
17	44353222	rs2732703	T	G	KANSL1	NA	0.1478	0.0687	0.0258	1.07111	0.00789	Kunkle et al., 2019	0	0	0	0	0	1
17	61538148	rs138190086	A	G	ACE	NA	0.0199	0.262364	0.0482	1.3	5.3e-09	Kunkle et al., 2019	0.875	0	0.125	0	0	0
19	1056492	rs3752246	C	G	ABCA7	ABCA7	0.1823	-0.1363	0.0167	0.872581	3.062e-16	Kunkle et al., 2019	0.111111	0.444444	0.111111	0.333333	0	0
19	45411941	rs429358	T	C	APOE	APOE	0.2159	1.2017	0.0189	3.32577	1,17e-881	Kunkle et al., 2019	0.222222	0.333333	0.222222	0.222222	0	0
19	45412079	rs7412	T	C	APOE	APOE	0.9264	0.4673	0.0305	1.59568	6.401e-53	Kunkle et al., 2019	0.222222	0.333333	0.222222	0.222222	0	0
20	54997568	rs6024870	A	G	CASS4	NA	0.0875	-0.1229	0.0223	0.884352	3.463e-08	Kunkle et al., 2019	0	0	0	0	0	1
21	28156856	rs2830500	A	C	ADAMST1	NA	0.3079	-0.0714	0.0133	0.931089	2.6e-08	Kunkle et al., 2019	0	0	0	0	0	1
Abbreviations: CHR, chromosome; POSITION, genomic position according to GRCh37; SNP, variant identifier; A1, tested allele; A2, other allele; CLOSEST GENE, closest gene; CULPRIT GENE, gene affected by the variant; MAF, minor allele frequency; BETA, effect-size (log of odds ratio) of the variant with respect to the minor allele from Kunkle et al. 2019; SE, standard error of the log odds ratio from…

[truncated: 2 more sheets: Table S11, Table S12]
